# Supplementary material for: Measuring Individual Differences in Decision Biases: Methodological Considerations
Source: Front Psychol. 2015 Nov 19;6:1770. doi: 10.3389/fpsyg.2015.01770 (PMC4652008; doi:10.3389/fpsyg.2015.01770)
Supplement: Supplementary file 2 [file DataSheet2.ZIP]

Archive with 21 entries (16 files):
- study 1/
- study 1/study1.R
- __MACOSX/
- __MACOSX/study 1/
- __MACOSX/study 1/._study1.R
- study 1/testtest.csv
- __MACOSX/study 1/._testtest.csv
- __MACOSX/._study 1
- study 2/
- study 2/.DS_Store
- __MACOSX/study 2/
- __MACOSX/study 2/._.DS_Store
- study 2/study2.R
- __MACOSX/study 2/._study2.R
- study 2/test1.csv
- __MACOSX/study 2/._test1.csv
- study 2/test2.csv
- __MACOSX/study 2/._test2.csv
- study 2/test3.csv
- __MACOSX/study 2/._test3.csv
- __MACOSX/._study 2
