# Supplementary material for: Measuring Individual Differences in Decision Biases: Methodological Considerations
Source: Front Psychol. 2015 Nov 19;6:1770. doi: 10.3389/fpsyg.2015.01770 (PMC4652008; doi:10.3389/fpsyg.2015.01770)
Supplement: Supplementary file 2 [file DataSheet2.ZIP › study 1/study1.R]

#import data
test<-testtest#read.csv("testtest.csv", sep=";", dec=".", header=T)

test$Test=factor(test$Test, levels=(1:2), labels=c("Test A", "Test B"))

testA=subset(test, Test=="Test A")
testB=subset(test, Test=="Test B")

library("psych")
describe(test)
describe(testA)
describe(testB)

#correlation of individual biases with crt
cor.test(testA$Gamblers, testA$CRT_ossz)
cor.test(testA$Probility.match, testA$CRT_ossz)
cor.test(testA$Covariation, testA$CRT_ossz)
cor.test(testA$Sunk.cost, testA$CRT_ossz)
cor.test(testA$Conjunction, testA$CRT_ossz)
cor.test(testA$Regression, testA$CRT_ossz)
cor.test(testA$Base.rate, testA$CRT_ossz)
cor.test(testA$Monty, testA$CRT_ossz)
cor.test(testA$Sensitivity, testA$CRT_ossz)
cor.test(testA$Framing, testA$CRT_ossz)
cor.test(testA$Relativity, testA$CRT_ossz)
cor.test(testA$outcome, testA$CRT_ossz)
cor.test(testA$Anchoring, testA$CRT_ossz)

cor.test(testB$Gamblers, testB$CRT_ossz)
cor.test(testB$Probility.match, testB$CRT_ossz)
cor.test(testB$Covariation, testB$CRT_ossz)
cor.test(testB$Sunk.cost, testB$CRT_ossz)
cor.test(testB$Conjunction, testB$CRT_ossz)
cor.test(testB$Regression, testB$CRT_ossz)
cor.test(testB$Base.rate, testB$CRT_ossz)
cor.test(testB$Monty, testB$CRT_ossz)
cor.test(testB$Sensitivity, testB$CRT_ossz)
cor.test(testB$Framing, testB$CRT_ossz)
cor.test(testB$Relativity, testB$CRT_ossz)
cor.test(testB$outcome, testB$CRT_ossz)
cor.test(testB$Anchoring, testB$CRT_ossz)

#factor analysis
library(psych)

bias1=subset(testA, select=c("Gamblers", "Probility.match", "Covariation", "Sunk.cost", "Conjunction", "Regression", "Base.rate",
                             "Monty", "Sensitivity", "Framing", "Relativity", "outcome", "Anchoring"))
bias2=subset(testB, select=c("Gamblers", "Probility.match", "Covariation", "Sunk.cost", "Conjunction", "Regression", "Base.rate",
                             "Monty", "Sensitivity", "Framing", "Relativity", "outcome", "Anchoring"))
#FA for Test 1
vss(bias1)
fa.parallel(bias1)

fa1=fa.poly(bias1, nfactors=1, rotate="Promax", method="DWLS")
fa1
fa2=fa.poly(bias1, nfactors=2, rotate="Promax", method="DWLS")
fa2
fa3=fa.poly(bias1, nfactors=3, rotate="Promax", method="DWLS")
fa3
fa4=fa.poly(bias1, nfactors=4, rotate="Promax", method="DWLS")
fa4
fa5=fa.poly(bias1, nfactors=5, rotate="Promax", method="DWLS")
fa5
fa6=fa.poly(bias1, nfactors=6, rotate="Promax", method="DWLS")
fa6

bias3=bias1
bias3$Conjunction<-NULL
bias3$Regression<-NULL
bias3$Framing<-NULL
bias3$Probility.match<-NULL
bias3$Covariation<-NULL
fa7=fa.poly(bias3, nfactors=5, rotate="Promax", method="DWLS")
fa7

fa8=fa.poly(bias3, nfactors=4, rotate="Promax", method="DWLS", alpha=0.05)
fa8 #accepted factor structure for Test 1

#FA for Test 2
bias2$Conjunction<-NULL
bias2$Regression<-NULL
bias2$Framing<-NULL
bias2$Probility.match<-NULL
bias2$Covariation<-NULL
fa9=fa.poly(bias2, nfactors=4, rotate="Promax", method="DWLS", alpha=0.05)
fa9

#differences between individual biases
gamblers=table(test$Gamblers, test$Test)
chisq.test(gamblers)

prob=table(test$Probility.match, test$Test)
chisq.test(prob)

cov=table(test$Covariation, test$Test)
chisq.test(cov)

sunk=table(test$Sunk.cost, test$Test)
chisq.test(sunk)

conj=table(test$Conjunction, test$Test)
chisq.test(conj)

regr=table(test$Regression, test$Test)
chisq.test(regr)

base=table(test$Base.rate, test$Test)
chisq.test(base)

monty=table(test$Monty, test$Test)
chisq.test(monty)

sens=table(test$Sensitivity, test$Test)
chisq.test(sens)

frame=table(test$Framing, test$Test)
chisq.test(frame)

relativ=table(test$Relativity, test$Test)
chisq.test(relativ)

out=table(test$outcome, test$Test)
chisq.test(out)

anchor=table(test$Anchoring, test$Test)
chisq.test(anchor)

#descriptives for each bias
library(doBy)
summaryBy(Gamblers + Probility.match  + Covariation + Sunk.cost + 
            Regression + Base.rate + Monty + Sensitivity + Framing +
            Relativity + outcome + Anchoring + Conjunction
          + CRT_ossz + composite ~ Test, data = test, FUN =(mean), na.rm=TRUE)

summaryBy(Gamblers + Probility.match  + Covariation + Sunk.cost + 
            Regression + Base.rate + Monty + Sensitivity + Framing +
            Relativity + outcome + Anchoring + Conjunction
          + CRT_ossz + composite ~ Test, data = test, FUN =(SD), na.rm=TRUE)

#reliability of the composite score
splitHalf(bias1)
splitHalf(bias2)
library(psy)
cronbach(bias1)
cronbach(bias2)
