# Supplementary material for: Measuring Individual Differences in Decision Biases: Methodological Considerations
Source: Front Psychol. 2015 Nov 19;6:1770. doi: 10.3389/fpsyg.2015.01770 (PMC4652008; doi:10.3389/fpsyg.2015.01770)
Supplement: Supplementary file 2 [file DataSheet2.ZIP › study 2/study2.R]

library(psych)

bias_test_1<-test1#read.csv("test1.csv", sep=";", header=T)
bias_test_2<-test2#read.csv("test2.csv", sep=";", header=T)
bias_test_3<-test3#read.csv("test3.csv", sep=";", header=T)

#crt total scores
bias_test_1$crt_total= bias_test_1$crt1 + bias_test_1$crt2 + bias_test_1$crt3
bias_test_2$crt_total= bias_test_2$crt1 + bias_test_2$crt2 + bias_test_2$crt3
bias_test_3$crt_total= bias_test_3$crt1 + bias_test_3$crt2 + bias_test_3$crt3


#factor analysis

bias1=subset(bias_test_1, select=c("framing", "base_rate.1", "conjunction.1", "gamblers.1", "covariation.1", "sunkcost.1", "samplesize.1"))
bias2=subset(bias_test_2, select=c("framing", "base_rate.1", "conjunction.1", "gamblers.1", "covariation.1", "sunkcost.1", "samplesize.1"))
bias3=subset(bias_test_3, select=c("framing", "base_rate.1", "conjunction.1", "gamblers.1", "covariation.1", "sunkcost.1", "samplesize.1"))

#FA for Test 1
fa.parallel(bias1)
vss(bias1)
fa0=fa.poly(bias1, nfactors=2, rotate="Promax", method="DWLS")
fa0
fa1=fa.poly(bias1, nfactors=3, rotate="Promax", method="DWLS", alpha=0.05)
fa1 #accepted factor structure for Test 1
fa2=fa.poly(bias1, nfactors=4, rotate="Promax", method="DWLS")
fa2

#FA for Test 2
fa3=fa.poly(bias2, nfactors=3, rotate="Promax", method="DWLS", alpha=0.05)
fa3

#FA for Test 3
fa4=fa.poly(bias3, nfactors=3, rotate="Promax", method="DWLS", alpha=0.05)
fa4


#reliability
library(psy)
splitHalf(bias1)
splitHalf(bias2)
splitHalf(bias3)
cronbach(bias1)
cronbach(bias2)
cronbach(bias3)
cronbach(bias4)

#analyses for each bias
#conjunction
conjunction1=subset(bias_test_1, select=c("conjunction.1", "Group", "ID"))
conjunction2=subset(bias_test_2, select=c("conjunction.1", "Group", "ID"))
con1=rbind(conjunction1, conjunction2)
conjunction3=subset(bias_test_3, select=c("conjunction.1", "Group", "ID"))
conjunction=rbind(con1, conjunction3)
conjunction$Group=factor(conjunction$Group)
conjmodel=table(conjunction$conjunction.1, conjunction$Group)
chisq.test(conjmodel)
by(conjunction$conjunction.1, conjunction$Group, mean)

#base rate
base1=subset(bias_test_1, select=c("base_rate.1", "Group", "ID"))
base2=subset(bias_test_2, select=c("base_rate.1", "Group", "ID"))
ba1=rbind(base1, base2)
base3=subset(bias_test_3, select=c("base_rate.1", "Group", "ID"))
base=rbind(ba1, base3)
base$Group=factor(base$Group)
basemodel=table(base$base_rate.1, base$Group)
chisq.test(basemodel)
by(base$base_rate.1, base$Group, mean)

#gamblers
gamb1=subset(bias_test_1, select=c("gamblers.1", "Group", "ID"))
gamb2=subset(bias_test_2, select=c("gamblers.1", "Group", "ID"))
ga1=rbind(gamb1, gamb2)
gamb3=subset(bias_test_3, select=c("gamblers.1", "Group", "ID"))
gamblers=rbind(ga1, gamb3)
gamblers$Group=factor(gamblers$Group)
gamblersmodel=table(gamblers$gamblers.1,  gamblers$Group)
chisq.test(gamblersmodel)
by(gamblers$gamblers.1, gamblers$Group, mean)

#covariation
cov1=subset(bias_test_1, select=c("covariation.1", "Group", "ID"))
cov2=subset(bias_test_2, select=c("covariation.1", "Group", "ID"))
co1=rbind(cov1, cov2)
cov3=subset(bias_test_3, select=c("covariation.1", "Group", "ID"))
covariation=rbind(co1, cov3)
covariation$Group=factor(covariation$Group)
covariatmodel=table(covariation$covariation.1, covariation$Group)
chisq.test(covariatmodel)
by(covariation$covariation.1, covariation$Group, mean)

#sunkcost
sunk1=subset(bias_test_1, select=c("sunkcost.1", "Group", "ID"))
sunk2=subset(bias_test_2, select=c("sunkcost.1", "Group", "ID"))
su1=rbind(sunk1, sunk2)
sunk3=subset(bias_test_3, select=c("sunkcost.1", "Group", "ID"))
sunkcost=rbind(su1, sunk3)
sunkcost$Group=factor(sunkcost$Group)
sunkmodel=table(sunkcost$sunkcost.1, sunkcost$Group)
chisq.test(sunkmodel)
by(sunkcost$sunkcost.1, sunkcost$Group, mean)

#samplesize
sample1=subset(bias_test_1, select=c("samplesize.1", "Group", "ID"))
sample2=subset(bias_test_2, select=c("samplesize.1", "Group", "ID"))
sa1=rbind(sample1, sample2)
sample3=subset(bias_test_3, select=c("samplesize.1", "Group", "ID"))
sample=rbind(sa1, sample3)
sample$Group=factor(sample$Group)
samplemodel=table(sample$samplesize.1, sample$Group)
chisq.test(samplemodel)
by(sample$samplesize.1, sample$Group, mean)

#framing
frame1=subset(bias_test_1, select=c("framing", "Group", "ID"))
frame2=subset(bias_test_2, select=c("framing", "Group", "ID"))
fr1=rbind(frame1, frame2)
frame3=subset(bias_test_3, select=c("framing", "Group", "ID"))
framing1=rbind(fr1, frame3)
framing1$Group=factor(framing1$Group)
framemodel=table(framing1$framing, framing1$Group)
chisq.test(framemodel)
by(framing1$framing, framing1$Group, mean)

#crt correlation with biases
#framing
cor.test(bias_test_1$framing, bias_test_1$crt_total)
cor.test(bias_test_2$framing, bias_test_2$crt_total)
cor.test(bias_test_3$framing, bias_test_3$crt_total)

#samplesize
cor.test(bias_test_1$samplesize.1, bias_test_1$crt_total)
cor.test(bias_test_2$samplesize.1, bias_test_2$crt_total)
cor.test(bias_test_3$samplesize.1, bias_test_3$crt_total)

#gamblers
cor.test(bias_test_1$gamblers.1, bias_test_1$crt_total)
cor.test(bias_test_2$gamblers.1, bias_test_2$crt_total)
cor.test(bias_test_3$gamblers.1, bias_test_3$crt_total)

#baserate
cor.test(bias_test_1$base_rate.1, bias_test_1$crt_total)
cor.test(bias_test_2$base_rate.1, bias_test_2$crt_total)
cor.test(bias_test_3$base_rate.1, bias_test_3$crt_total)

#conjunction
cor.test(bias_test_1$conjunction.1, bias_test_1$crt_total)
cor.test(bias_test_2$conjunction.1, bias_test_2$crt_total)
cor.test(bias_test_3$conjunction.1, bias_test_3$crt_total)

#sunkcost
cor.test(bias_test_1$sunkcost.1, bias_test_1$crt_total)
cor.test(bias_test_2$sunkcost.1, bias_test_2$crt_total)
cor.test(bias_test_3$sunkcost.1, bias_test_3$crt_total)

#covariation
cor.test(bias_test_1$covariation.1, bias_test_1$crt_total)
cor.test(bias_test_2$covariation.1, bias_test_2$crt_total)
cor.test(bias_test_3$covariation.1, bias_test_3$crt_total)
